# Supplementary material for: Development of an intraductal papillary mucinous neoplasm malignancy prediction scoring system
Source: PLoS One. 2024 Oct 17;19(10):e0312234. doi: 10.1371/journal.pone.0312234 (PMC11486388; doi:10.1371/journal.pone.0312234)
Supplement: S1 Data — (XLSX) [file pone.0312234.s004.xlsx]

## Sheet: category
	For analysis	For STATA
Clinical data	ID	no
Clinical data	age	age
Clinical data	age group	age_group	<65=0, >65=1)
Clinical data	sex	sex	M=0, F=1
Clinical data	IPMN type	ipmn_type	branch=0, mixed=1, MPD=2
Clinical data	site of the lesion	subject	head=1, body=2, tail=3
Clinical data	age at diagnosis	age_first
Clinical data	Time from diagnosis to surgery (days)	days_initial_surgery
Clinical data	Size at diagnosis	initial_size
Clinical data	pancreatitis	pancreatitis	absent=0, present=1
Clinical data	Diabetes mellitus	dm	absent=0, present=1
Clinical data	Diabetes exacerbation or new onset	dm_exacerbation	First noted diabetes OR worsening of HbA1c of 1%/3 months or more within 6 months = 1
CT
CT	Time from CT to surgery (days)	days_ct_surgery
CT	contrast	ct_const	absent=0, present=1
CT	Size of cyst(mm)	ct_size
CT	Size group(<30mm, >30mm)	ct_size_group	<30mm=0, >30mm=1
CT	nodule size(mm)	ct_nodule
CT	nodule size group (absent, <5mm, >5mm)	ct_nodule_group	absent=0, <5mm=1, >5mm=2)
CT	MPD (mm)	ct_mpd
CT	MPD group (<5mm, >5mm/<10mm以上, >10mm)	ct_mpd_group	<5mm=0, >5mm/<10mm=1, >10mm=2)
CT	wall thickning (absent, present)	ct_wall	absent=0, present=1
CT	caliber change(absent, present)	ct_mpdchange	absent=0, present=1
CT	lymphadenopathy(absent, present)	ct_lymph	absent=0, present=1
CT	cyst growth>5mm/2y(absent, present)	ct_growth	absent=0, present=1
CT	number of WF	ct_wf
CT	number of HS	ct_hs
MRI
MRI	Time from MRI to surgery (days)	days_mr_surgery
MRI	contrast	mr_const	absent=0, present=1
MRI	Size of cyst(mm)	mr_size
MRI	Size group(<30mm, >30mm)	mr_size_group	<30mm=0, >30mm=1
MRI	nodule size(mm)	mr_nodule
MRI	nodule size group (absent, <5mm, >5mm)	mr_nodule_group	absent=0, <5mm=1, >5mm=2)
MRI	MPD (mm)	mr_mpd
MRI	MPD group (<5mm, >5mm/<10mm以上, >10mm)	mr_mpd_group	<5mm=0, >5mm/<10mm=1, >10mm=2)
MRI	wall thickning (absent, present)	mr_wall	absent=0, present=1
MRI	caliber change(absent, present)	mr_mpdchange	absent=0, present=1
MRI	lymphadenopathy(absent, present)	mr_lymph	absent=0, present=1
MRI	cyst growth>5mm/2y(absent, present)	mr_growth	absent=0, present=1
MRI	number of WF	mr_wf
MRI	number of HS	mr_hs
EUS
EUS	Time from EUS to surgery (days)	days_us_surgery
EUS	contrast	us_const
EUS	Size of cyst(mm)	us_size	absent=0, present=1
EUS	Size group(<30mm, >30mm)	us_size_group
EUS	nodule size(mm)	us_nodule	<30mm=0, >30mm=1
EUS	nodule size group (absent, <5mm, >5mm)	us_nodule_group
EUS	MPD (mm)	us_mpd	absent=0, <5mm=1, >5mm=2)
EUS	MPD group (<5mm, >5mm/<10mm以上, >10mm)	us_mpd_group
EUS	wall thickning (absent, present)	us_wall	<5mm=0, >5mm/<10mm=1, >10mm=2)
EUS	caliber change(absent, present)	us_mpdchange	absent=0, present=1
EUS	lymphadenopathy(absent, present)	us_lymph	absent=0, present=1
EUS	number of WF	us_wf	absent=0, present=1
EUS	number of HS	us_hs
blood	Jaundice (absent, present)	jaundice	absent=0, present=1
blood	max T-bil (mg/dl)	max_bil
blood	HbA1c (%)	hba1c
blood	CEA(ng/ml)	cea
blood	CA19-9(ng/ml)	ca199
blood	CA19-9(<37, >37)	ca199_group	<37U/mL=0, >37U/mL=1
Surgery or final course
Surgery or final course
Surgery or final course	surgical procedure group	surgery	PD=0, DP=1, TP=2, PD+DP=3, 核出=4
Surgery or final course
Surgery or final course	pathology group	pathology	LGD=0, ID=1, HGD=2, CA=3
Surgery or final course	malignancy	malignancy	(LGD,ID,HGD,CA)→LGD/ID=0, HGD/CA=1
Surgery or final course	complication (absent, present)	complication
Surgery or final course
Surgery or final course
Surgery or final course	period of hospitalization	hospitalization

## Sheet: for analysis
no	age	age_group	sex	ipmn_type	subject	age_first	days_initial_surgery	initial_size	pancreatitis	dm	dm_exacerbation	days_ct_surgery	ct_const	ct_size	ct_size_group	ct_nodule	ct_nodule_group	ct_mpd	ct_mpd_group	ct_wall	ct_mpdchange	ct_lymph	ct_growth	ct_wf	ct_hs	days_mr_surgery	mr_const	mr_size	mr_size_group	mr_nodule	mr_nodule_group	mr_mpd	mr_mpd_group	mr_wall	mr_mpdchange	mr_lymph	mr_growth	mr_wf	mr_hs	days_us_surgery	us_const	us_size	us_size_group	us_nodule	us_nodule_group	us_mpd	us_mpd_group	us_wall	us_mpdchange
1	67	1	1	1	1	66	49	19	0	0	0	49	1	13	1	16	2	12	2	0	1	0	0	2	2
2	71	1	1	2	2	69	468		0	0	0	125	1			0	0	6	1	0	1	0	0	2	0	44	0			0	0	10	2	0	1	0	0	1	1
3	70	1	0	1	1	69	229	35	0	0	0	40	1	37	1	0	0	5.1	1	0	0	0	1	4	0	104	0	33	1	0	0	5.2	1	0	0	0	1	4	0
4	60	0	0	1	1	60	56	32	0	0	0	56	1	33	1	0	0	8.3	1	0	0	0	0	2	0	14	0	38	1	0	0	9	1	0	0	0	0	2	0
5	61	0	0	0	1	57	1581	25	0	0	0	2	1	31	1	0	0	3.9	0	0	0	1	1	3	0	104	1	40	1	0	0	4.6	0	0	0	1	1	3	0
6	65	1	0	1	1	64	33	20	0	0	0	33	1	20	0	0	0	5.1	1	0	0	0	0	1	1
7	71	1	0	0	1	71	174	26	0	0	0	4	1	30	1	0	0	3.5	0	0	0	0	0	1	0	112	0	30	1	0	0	3.2	0	0	0	0	0	1	0
8	54	0	0	0	1	54	69	30	0	0	0	2	1	31	1	0	0	3.1	0	0	0	0		1	0	43	0	34	1	0	0	3.4	0	0	0	0		1	0
9	62	0	1	0	1	62	31	28	0	1	0	31	1	28	0	0	0	2	0	0	1	0		1	0	31	0	29	0	0	0	2	0	0	1	0		1	0
10	62	0	0	0	1	62	53	45	0	0	0	44	1	44	1	0	0	2.7	0	0	0	0		1	0	53	0	45	1	0	0	2.9	0	0	0	0		1	0
11	70	1	0	1	1	70	2	37	0	0	0	2	1	37	1	0	0	6.4	1	0	0	0		2	0
12	68	1	0	0	3	65	952	22	0	0	0	109	1	35	1	0	0	2.7	0	0	0	0	1	2	0	122	0	33.3	1	0	0	2.5	0	0	0	0	1	2	0
13	60	0	0	0	1	60	69	30	0	1	1	69	1	27	0	0	0	3	0	0	0	0		0	0	68	1	34	1	0	0	3	0	0	0	0	1	2	0
14	61	0	0	0	1	61	84	50	0	0	0	84	1	50	1	0	0	4.9	0	0	0	0		1	0	82	0	50	1	0	0	4.5	0	0	0	0		1	0
15	61	0	1	1	3	61	98	20	0	0	0	98	1	20	0	0	0	6.2	1	0	0	0		1	0	91	0	20	0	0	0	6.2	1	0	0	0		1	0
16	64	0	0	1	1	63	444	39	0	0	0	4	1	35	1	0	0	5.5	1	0	0	0	0	2	0	76	0	47	1	0	0	4.5	0	0	0	0	0	1	0
17	78	1	1	1	1	77	99	64	0	1	0	99	1	64	1	0	0	10.2	2	0	0	0	0	1	1	84	0	64	1	0	0	10.2	2	0	0	0	0	1	1
18	55	0	0	0	2	55	42	30	0	0	0															42	0	30	1	0	0	3.2	0	0	0	0		1	0
19	68	1	1	0	1	48	7273	35	0	0	0	38	0	62	1	0	0	4.3	0	0	0	0		1	0	79	0	62	1	0	0	3.9	0	0	0	0		1	0
20	63	0	0	0	1	63	67	37	0	0	0	22	1	31	1	13	2	2.6	0	0	0	0		1	1	65	0	32	1	13	2	2.3	0	0	0	0		1	1
21	78	1	1	1	1	78	9	34	0	0	0	9	1	34	1	17	2	10.2	2	0	1	0		3	3
22	60	0	1	0	3	59	321	33	0	1	0	36	1	40	1	0	0	3.3	0	0	1	0	1	3	0	65	0	40	1	0	0	3.5	0	0	1	0	1	3	0
23	73	1	1	1	1	63	3611	30	0	0	0	1	1	36	1	10	2	7.1	1	0	0	0		2	1	122	0	36	1	10	2	7.1	1	0	0	0		2	1
24	72	1	0	1	1	71	204	50	0	0	0	4	1	50	1	0	0	6.1	1	0	1	0		3	0
25	73	1	0	1	1	74	421	44	0	0	0	104	1	38	1	0	0	6.1	1	0	0	0		2	0	93	1	44	1	0	0	6.8	1	0	0	0		2	0
26	69	1	0	0	2	68	186	14	0	0	0	166	1	15	0	8	2	4.8	0	0	0	0	1	1	1	20	0	16	0	8	2	2.9	0	0	0	1		1	1
27	77	1	1	1	2	68	99	53	0	0	0	24	1	60	1	13	2	6.1	1	0	1	0		3	1
28	77	1	0	0	1	72	1591	68	1	0	0	14	1	76	1	0	0	4.3	0	1	0	1	0	4	1	38	0	76	1	0	0	4.2	0	1	0	1	0	4	1
29	69	1	0	1	1	62	2520		0	1	0	2	1	18	0	13	2	7.8	1	0	0	0	0	1	1	125	1	18	0	10	2	7.4	1	0	0	0	0	1	1
30	84	1	0	1	3	84	64	29	0	1	0	1	1	29	0	0	0	6	1	0	0	0		1	0	64	0	29	0	0	0	6	1	0	0	0		1	0
31	74	1	0	0	1	67	2464	55	0	0	0	2	1	70	1	0	0	4.9	0	0	0	0		1	0
32	61	0	0	0	1	80	136	17	0	1	0	2	1	17	1	9	2	2	0	0	0	0	0	1	1	123	0	48	1	0	0	3.8	0	0	0	0	0	1	0
33	63	0	0	2	2	58	810		0	0	0	6	1			6	2	15	2	0	1	0		1	2	23	0			0	0	14	2	0	1	0		1	1
34	63	0	1	0	1	57	2399	22	0	0	0	109	1	33	1	0	0	2.8	0	0	0	0	0	1	0	20	0	36	1	0	0	2.7	0	0	0	0	0	1	0
35	78	1	0	1	2	78	204	14	0	0	0	23	1	15	0	0	0	7.2	1	0	0	0		1	0
36	77	1	0	0	3	76	230	37	0	1	0	17	1	36	1	0	0	3.5	0	0	0	0	0	1	0	23	0	38	1	0	0	3.9	0	0	0	0	0	1	0
37	57	0	1	1	2	57	89	52	0	0	0	13	1	35	1	0	0	8.4	1	0	1	0		3	0	89	0	52	1	0	0	9.7	1	0	1	0		3	0
38	73	1	0	1	2	69	1313	48	0	0	0	178	0	38	1	0	0	7.4	1	0	0	0	1	3	0	63	0	42	1	0	0	6.3	1	0	0	0		2	0
39	76	1	1	0	1	68	3534	10	0	0	0	4	1	57	1	16	2	4.2	0	0	0	0	0	1	1	144	0	54	1	15	2	4.1	0	0	0	0	0	1	1
40	75	1	0	1	1	75	88	27	0	1	1	41	1	25	0	0	0	6.7	1	0	1	0		3	0	66	0	24	0	0	0	6.3	1	0	1	0		3	0
41	74	1	0	1	2	61	4469	14	0	0	0	70	1	24	0	5	2	6.6	1	0	0	0	1	2	1	51	0	25	0	6	2	6.1	1	0	0	0	1	2	1
42	76	1	0	1	1	76	83	55	0	0	0	67	1	55	1	0	0	7.4	1	0	0	0		2	0	79	0	50	1	0	0	6	1	0	0	0		2	0
43	49	0	1	0	2	48	165	30	0	0	0	6	1	30	1	0	0	3.5	0	0	0	0		1	0	4	0	32.3	1	0	0	2.8	0	0	0	0		1	0
44	64	0	0	1	1	63	422	27	0	1	0	1	1	20	0	0	0	10	2	0	0	0		0	1	34	0	32	1	0	0	7.9	1	0	0	0	1	3	0
45	74	1	0	1	1	72	561	35	1	0	0	29	1	15	0	0	0	8.2	1	0	0	0	0	1	0
46	67	1	0	1	1	61	2065	19	0	0	0	20	1	42	1	0	0	4.3	0	1	0	0	1	4	1	10	0	42	1	12	2	5.3	1	0	0	0	1	4	2
47	78	1	0	1	1	77	60	42	0	0	0	21	1	42	1	12	2	4	0	0	0	0	1	2	1	45	0	46	1	12	2	5.3	1	0	0	0	0	2	1
48	59	0	0	1	1	58	475		0	0	0	14	1	16	0	0	0	8	1	0	0	0		1	0	137	0	18	0	0	0	8.2	1	0	0	0	0	1	0
49	65	1	0	1	1	65	39	35	0	0	0	39	1	40	1	0	0	11	2	0	0	0		1	1	31	0	40	1	0	0	10.8	2	0	0	0		1	1
50	67	1	1	2	3	67	110		0	1	0	41	1			13	2	19	2	0	1	0		1	2	62	0			9	2	19	2	0	1	0		1	2
51	55	0	1	1	1	54	114	38	0	0	0	6	1	36	1	0	0	7	1	0	0	0	0	2	0	5	0	35	1	0	0	7	1	0	0	0	0	2	0
52	83	1	0	0	1	74	3088		0	1	0	90	1	64	1	10	2	-	0	0	0	0	1	2	1
53	75	1	0	1	1	70	1902	19	0	0	0	55	1	23	0	0	0	9	1	0	0	0	0	1	0	48	1	23	0	0	0	9	1	0	0	0	0	1	0
54	58	0	1	0	3	58	103	57	0	0	0	44	1	62	1	0	0	2	0	0	0	0		1	0	33	0	60	1	0	0	2	0	0	0	0		1	0
55	66	1	1	1	1	64	700		0	0	0	31	1	18	0	11	2	9	1	0	0	0		1	1	83	0	19	0	6	2	9	1	0	0	0		1	1
56	78	1	0	1	1	78	35	33	0	1	1	29	1	33	1	22	2	7	1	0	1	0		4	1	34	0	34	1	22	2	7	1	0	1	0		4	1
57	63	0	0	0	1	63	163	31	0	1	0	104	1	30	1	13	2	3.3	0	0	0	0		1	1	85	0	30	1	14	2	2.3	0	0	0	0		1	1
58	79	1	1	1	1	79	71	42	0	0	0	3	1	42	1	17	2	12	2	1	1	0		3	3	55	0	42	1	16	2	13	2	0	1	0		2	3
59	80	1	0	1	1	68	4052	9.2	0	1	1	6	1	50	1	14	2	21	2	0	1	0		3	2	78	1	50	1	14	2	17	2	0	1	0		3	2
60	58	0	1	0	1	52	2213	12	1	0	0	125	1	34	1	0	0	4	0	0	0	0	0	1	0	109	1	35	1	0	0	3.8	0	0	0	0		1	0
61	75	1	0	2	1	75	111		1	0	0	111	1			0	0	11	2	0	0	0		0	1	93	0			0	0	14	2	0	0	0		0	1
62	48	0	0	2	2	45	1220		0	0	0	104	1			0	0	22	2	0	0	0		0	1	131	0			14	2	24	2	0	0	0		0	2
63	79	1	1	2	2	78	231		0	0	0	63	1			0	0	10	2	0	0	0		0	1
64	56	0	1	1	2	48	2784	24	0	0	0	34	1	23	0	0	0	9	1	0	0	0		1	0	102	0	23	0	7	2	9	1	0	0	0		1	1
65	71	1	0	0	1	70	204	46	0	0	0	69	1	59	1	14	2	3.8	0	0	0	0	0	1	1	143	1	58	1	14	2	2.8	0	0	0	0	0	1	1
66	62	0	1	1	2	54	2689	27	1	0	0	46	1	27	0	0	0	5.5	1	0	0	0		1	0	127	0	28	0	0	0	6	1	0	0	0		1	0
67	67	1	0	1	1	66	628	20	0	0	0	3	1	23	0	0	0	7	1	0	0	0	0	1	0
68	78	1	0	1	1	77	490	14	0	1	0	74	1	20	0	0	0	11	2	1	1	0		2	1
69	65	1	0	1	1	60	1862	30	0	0	0	77	1	34	1	0	0	13	2	1	0	0		2	1	170	0	32	1	0	0	9	1	1	0	0		3	0
70	65	1	0	1	3	70	309	34	0	0	0	128	1	36	1	0	0	8	1	0	0	0		2	0
71	79	1	0	1	2	79	107	42	0	1	1	107	1	50	1	0	0	6.6	1	0	0	0		2	0	66	1	46	1	0	0	6	1	0	0	0		2	0
72	79	1	0	0	1	67	4201		0	0	0	23	1	44	1	7	2	4	0	0	0	0		1	1	131	0	44	1	5.8	2	1.6	0	0	0	0		1	1
73	85	1	1	0	3	82	685	34	0	0	0	40	1	36	1	0	0	3.2	0	0	0	0		1	0
74	70	1	0	1	1	63	2477	40	0	0	0	37	1	36	1	0	0	6	1	0	0	0		2	0	36	1	58	1	0	0	7	1	1	0	0		3	0
75	62	0	0	1	1	60	609	38	0	0	0	116	1	36	1	11	2	5	1	0	0	0	0	2	1	109	0	35	1	9	2	5	1	0	0	0	0	2	1
76	82	1	0	1	2	76	2238	35	0	0	0	28	1	40	1	15	2	6.8	1	0	0	0		2	1	22	1	48	1	19	2	5.5	1	1	0	0		3	1
77	60	0	0	0	1	57	830	26	0	0	0															99	0	42	1	0	0	3	0	0	0	0	0	1	0
78	82	1	1	1	1	61	7226		0	0	0	29	1	35	1	0	0	5.2	1	0	0	0		2	0	59	0	35	1	0	0	5.4	1	0	0	0		2	0
79	79	1	0	1	1	77	690	37	1	0	0	38	1	42	1	0	0	10	2	0	0	0	1	2	1	62	0	42	1	0	0	10	2	0	0	0	1	2	1
80	67	1	0	1	1	56	3735	35	0	1	0	124	0	40	1	0	0	7.5	1	0	0	0	1	3	0	123	0	53	1	0	0	13	2	0	0	0	1	2	1
81	73	1	0	1	1	70	814		0	1	0	32	1	30	1	6	2	10	2	0	1	0		2	2	32	0	30	1	6	2	9	1	0	1	0		3	1
82	77	1	0	1	1	76	122	22	0	0	0	102	1	22	1	0	0	13	2	0	0	0		1	1	100	0	28	0	0	0	14	2	0	0	0		0	1
83	73	1	0	0	3	69	1190	25	0	1	0	103	0	42	1	0	0	2	0	0	0	0	1	2	0	103	0	42	1	0	0	3.5	0	0	0	0	1	2	0
84	54	0	1	0	1	52	758	44	0	0	0	91	1	55	1	0	0	1.7	0	0	0	0	1	2	0	116	1	54	1	0	0	2.6	0	0	0	0	1	2	0
85	82	1	0	2	1	81	410		0	1	1	7	1			0	0	8	1	0	1	0		2	0	46	0			0	0	6	1	0	1	0		2	0
86	74	1	1	1	1	74	184	36	0	0	0	60	1	36	1	10	2	7	1	0	0	0		2	1
87	69	1	1	0	1	66	1109	31	0	0	0															18	0	44	1	7	2	2.1	0	0	0	0		1	1
88	76	1	0	1	2	75	366	16	0	0	0	96	1	22	0	0	0	11	2	0	1	0	0	1	1	104	0	29	0	0	0	11	2	0	1	0	0	1	1
89	53	0	0	1	1	52	256	56	0	0	0	62	1	60	1	0	0	5	1	0	0	0	1	3	0	82	0	56	1	0	0	5	1	0	0	0	1	3	0
90	53	0	0	1	2	49	1620	19	0	0	0	52	1	35	1	8	2	9	1	0	0	0	1	3	1	70	0	40	1	0	0	9	1	0	0	0	1	3	0
91	69	1	0	0	1	58	412	50	0	0	0	49	1	55	1	0	0	3.4	0	0	0	0	0	1	0
92	57	0	1	0	3	52	1709	26	0	0	0	81	1	40	1	0	0	4.6	0	0	0	0	1	2	0	78	0	51	1	0	0	4.6	0	0	0	0	1	2	0
93	72	1	0	1	2	72	82	20	0	1	1	27	1	15	0	0	0	6	1	0	1	0		2	0	12	1	21	0	0	0	7	1	0	0	0		1	0
94	59	0	0	1	1	59	112	30	0	0	0	97	1	48	1	0	0	12.8	2	0	0	0		1	1	80	0	48	1	0	0	11	2	0	0	0		1	1
95	64	0	1	1	1	54	3751	22	0	0	0	31	1	33	1	0	0	5	1	0	0	0	0	2	0	28	0	33	1	0	0	5	1	0	0	0	0	2	0
96	59	0	1	1	1	70	877	18	0	0	0	50	1	27	0	0	0	13	2	0	0	0	1	1	1	47	0	27	0	0	0	11	2	0	0	0	1	1	1
97	66	1	0	1	1	66	106	30	0	0	0	4	1	39	1	0	0	10	2	0	0	0	1	2	2	42	1	39	1	0	0	10	2	0	0	0	0	1	2	38	0	39	1	0	0	14	2	1	0
98	69	1	0	1	1	59	3752	25	0	0	0	49	1	62	1	0	0	5.3	1	0	0	0	1	3	0	63	0	61	1	3	1	5	1	1	0	0	1	5	0	63	1	53	1	0	0	3.4	0	0	0
99	48	0	0	1	2	44	1786	9	0	0	0	93	1	15	0	0	0	12	2	0	0	0	1	1	1	86	0	15	0	0	0	11	2	0	0	0	1	1	1
100	47	0	0	1	1	45	785	26	0	0	0	115	1	42	1	0	0	6	1	1	0	0		3	0	123	0	42	1	0	0	6	1	1	0	0		3	0	104	1	24	0	8.7	2	5.2	1	1	0
101	61	0	1	1	1	61	72	15	0	0	0	55	1	15	0	7	2	8.2	1	0	0	0		1	1	72	0	15	0	7	2	7.8	1	0	0	0		1	1	49	1	15	0	8	2	7	1	1	0
102	60	0	0	0	1	58	788	41	0	0	0	167	1	60	1	0	0	2.3	0	0	0	0	1	2	0															167	1	58	1	0	0	2.4	0	0	0
103	45	0	0	1	2	42	1024	25	0	0	0	87	1	15	0	3	1	5.6	1	0	0	0	0	2	0	101	0	30	1	0	0	5	1	0	0	0	0	2	0	66	0	14	0	9	2	3	0	1	0
104	66	1	1	1	1	62	1420	22	0	0	0															91	0	47	1	0	0	7	1	0	0	0	1	4	0	29	1	54.5	1	7.6	2	6	1	1	0
105	63	0	0	1	1	62	225	15	0	0	0	30	1	31	1	0	0	12	2	0	0	0	1	2	1	44	0	33	1	0	0	12	2	0	0	0	1	2	1	30	1	25	0	0	0	8	1	1	0
106	62	0	0	1	1	49	4601		0	0	0	65	1	30	1	0	0	4	0	0	0	0	1	2	0	85	0	37	1	0	0	5	1	0	0	0	1	3	0	67	1	30	1	7	2	6.4	1	1	0
107	74	1	0	1	1	74	88	48	0	1	1	88	1	50	1	15	2	16	2	0	0	0		2	2	85	1	50	1	15	2	16	2	0	0	0		2	2	35	1	50	1	19	2	15	2	1	0
108	79	1	1	1	1	78	100	30	0	0	0	65	1	30	1	5	2	10	2	0	1	0		2	2	55	1	32	1	5	2	11	2	0	1	0		2	2	35	1	8.6	0	0	0	8.6	1	0	0
109	65	1	1	2	1	65	49		0	0	0	49	1			0	0	12	2	0	1	1		3	2	48	0			0	0	12	2	1	1	1		4	2	48	0			0	0	15	2	1	0
110	74	1	0	1	1	72	920	23	0	0	0	110	1	29	0	5	2	8	1	0	0	0		1	1	70	1	29	0	0	0	8	1	0	0	0		1	0	113	1	25	0	4.5	1	7	1	1	0
111	59	0	1	0	1	59	118	50	0	0	0	60	1	47	1	0	0	3.5	0	1	0	0		2	0	99	1	50	1	0	0	3	0	1	0	0		2	0	68	0	40	1	4.7	1	4.4	0	0	0
112	82	1	0	2	2	82	73		0	1	1	69	1			28	2	8	1	0	0	0		1	1	46	0			30	2	8	1	0	0	0		1	1
113	55	0	0	1	1	55	247	33	0	1	0	68	1	55	1	0	0	14.5	2	0	0	0		1	1	54	1	55	1	0	0	13.8	2	0	0	0		1	1	45	0	30	1	0	0	12	2	1	0
114	79	1	0	0	3	78	45	63	0	0	0	43	1	63	1	11	2	4.1	0	1	0	1		3	1	42	0	65	1	11	2	4.7	0	1	0	1		3	1
115	77	1	0	2	1	76	611		0	1	1	47	1			0	0	9.5	1	0	1	0	0	2	0	167	1			0	0	9	1	0	1	0	0	2	0	30	1			6	2	7.1	1	1	1
116	69	1	1	1	1	69	59	60	0	1	0	55	1	90	1	0	0	11	2	1	1	0		4	1	29	1	90	1	0	0	11	2	1	1	0		4	1	35	1	60	1	0	0	9.7	1	1	1
117	41	0	0	1	2	41	116	32	0	0	0	94	1	31	1	0	0	9	1	0	0	0		2	0	95	0	31	1	0	0	9	1	0	0	0		2	0	84	1	22	0	0	0	10	2	1	0
118	73	1	1	0	2	70	1159	12	0	0	0	78	1	41	0	0	0	3.5	0	0	0	0	1	1	0	99	0	45	1	0	0	3	0	0	0	0	1	2	0	33	0	32	1	0	0	3.8	0	1	0
119	51	0	1	1	1	49	864	44	1	1	0	82	1	54	1	0	0	11	2	0	0	0	1	2	1															73	1	49	1	8.9	2	24.7	2	1	0
120	88	1	0	2	3	86	820		0	0	0	99	1			0	0	16	2	0	0	0	1	1	1	166	0			0	0	15	2	0	1	0	0	1	1	89	0			0	0	13	2	1	0
121	62	0	0	1	1	58	1550	30	0	0	0	30	1	40	1	0	0	9	1	1	0	0	1	4	0	87	0	42	1	0	0	8.7	1	1	0	0	1	4	0	33	0	40	1	0	0	14	2	1	0
122	49	0	0	2	2	49	98	42	0	0	0	106	1			0	0	17	2	0	1	0		1	1	112	0			0	0	12	2	0	1	0		1	1	98	0			0	0	8.1	1	1	0
123	73	1	0	1	2	73	211	32	0	1	0	1	1	41	1	0	0	8	1	0	1	0		3	0	96	0	40	1	0	0	7	1	0	1	0		3	0	176	0	20	0	0	0	5.8	1	1	0
124	75	1	1	1	3	74	406	40	0	0	0	3	1	46	1	0	0	7	1	0	1	0	1	4	0															113	1	45	1	0	0	5.9	1	0	0
125	64	0	1	1	3	64	256	27	0	0	0	58	1	30	1	9	2	1.8	0	0	0	0		1	1	50	0	24	0	0	0	2.2	0	0	0	0		0	0	50	1	29	0	9	2	5.8	1	0	0
126	80	1	1	1	1	79	47	43	0	1	1	40	1	41	1	6	2	6.4	1	0	0	0		3	1	44	1	40	1	0	0	5.2	1	0	0	0		3	0	42	0	30	1	17.4	2	15	2	1	0
127	63	0	1	1	2	50	5172	21	0	0	0	103	1	43	1	11	2	6	1	0	1	0	0	3	1
128	73	1	1	0	1	60	4615	20	0	0	0	110	1	30	1	5	2	3.4	0	1	0	0		2	1	131	0	33	1	4	1	2.1	0	0	0	0		2	0	82	1	30	1	6.5	2	2.6	0	0	0
129	57	0	1	0	1	57	372	26	0	0	0	54	1	29	0	0	0	2	0	0	0	0		0	0	151	0	32	1	0	0	2.6	0	0	0	0		1	0
130	78	1	0	0	1	64	5366	27	0	0	0	83	1	32	1	0	0	3.2	0	0	0	0	1	2	0	175	0	41	1	0	0	3.4	0	0	0	0	1	2	0
131	70	1	1	1	1	64	2516	28	0	0	0	36	1	32	1	0	0	6.5	1	0	0	0	0	2	0															91	1	34.5	1	4.9	1	4.5	0	1	0
132	78	1	0	1	1	68	3750		0	1	0	70	1	10	0	9	2	12	2	0	0	0	0	0	2	67	0	12	0	7	2	11	2	0	0	0		0	2	91	1	20	0	9	2	11	2	1	0
133	66	1	1	1	1	61	1839	15	0	0	0	62	1	18	0	0	0	8	1	0	0	0	1	2	0															143	1	25	0	4.3	1	8	1	0	0
134	63	0	0	1	3	62	421	18	0	0	0	23	1	18	0	11	2	2	0	0	0	0		0	1	181	0	21	0	7	2	1.8	0	0	0	0	0	0	1	140	1	23	0	0	2	7	1	0	0
135	56	0	1	0	1	52	1316	27	0	1	0	42	1	38	1	6	2	2.5	0	1	0	0	1	3	1	78	0	41	1	6	2	3.7	0	1	0	0	1	3	1	64	1	42.7	1	7	2	3	0	1	0
136	64	0	1	1	1	61	1394	16	0	0	0	57	1	37	1	0	0	6	1	0	0	0	1	3	0	42	0	33	1	0	0	6	1	0	0	0	1	3	0	73	1	40	1	0	0	5	1	1	0
137	42	0	0	0	1	42	268	31	0	0	0	15	1	30	1	0	0	2	0	0	0	0	0	1	0	116	0	29	0	0	0	2	0	1	0	0	0	1	0	79	1	31	1	0	0	1.9	0	1	0
138	79	1	0	0	1	78	272	37	1	1	1	19	1	50	1	25	2	3	0	0	0	0	0	2	1	69	1	50	1	17	2	4.5	0	0	0	0	0	2	1	146	1	22	0	24	2	2.8	0	1	0
139	64	0	0	0	1	58	2738	34	0	0	0															142	0	37	1	0	0	1.8	0	1	0	0	0	2	0
140	66	1	0	0	1	61	2069	30	0	0	0	35	1	56	1	0	0	2	0	0	0	0	1	2	0	166	0	60	1	0	0	2	0	0	0	0	1	2	0	25	0	56	1	4.1	1	2.5	0	0	0
141	71	1	1	0	1	59	4389	23	0	0	0	50	1	46	1	0	0	3	0	0	0	0	1	2	0	120	0	47	1	6	2	1.5	0	0	0	0	1	2	1	71	1	53	1	0	0	1.4	0	0	0
142	67	1	0	1	1	67	229	20	0	0	0	150	1	20	0	0	0	10	2	0	0	0	0	0	1	163	0	25	0	0	0	10	2	0	0	0	0	0	1	177	0	26	0	0	0	7	1	1	0
143	83	1	0	1	1	82	470	10	0	1	0	8	1	9.6	0	0	0	13	2	0	0	0	0	0	1	178	0	9.6	0	0	0	13	2	0	0	0	0	0	1	131	0	18	0	0	0	13	2	0	1
144	67	1	1	1	3	65	877		1	0	0	49	1	46	1	3	1	7	1	1	0	0	0	4	0	42	1	60	1	0	0	2	0	1	0	0	0	2	0	32	0	55	1	20	2	2.1	0	1	0
145	63	0	0	1	1	62	324	38	0	1	0	71	1	36	1	0	0	5	1	1	0	0	0	3	0	63	0	35.4	1	0	0	7	1	0	0	0	0	2	0	68	1	30	1	5.1	2	5.7	1	1	0
146	54	0	0	1	1	48	2029	50	0	0	0	73	1	58	1	0	0	7	1	0	0	0	0	2	0	139	0	66	1	4.4	1	5	1	0	0	0	0	3	0	177	0	53.5	1	0	0	5.9	1	1	0
147	73	1	0	1	2	68	1772	7	0	0	0	14	1	21	0	3.7	1	3	0	0	0	0	0	1	0	168	0	21	0	0	0	4	0	0	0	0	0	0	0	63	1	20	1	4	1	5.5	1	1	0
148	67	1	1	0	1	64	1019	8	0	1	1	56	1	16	0	11	2	4	0	0	0	0	0	0	1	56	0	21	0	12	2	3.4	0	0	0	0	0	0	1	92	1	38	1	13	2	4	0	0	0
149	67	1	0	0	1	64	1307	20	0	0	0	66	1	30	1	16	2	1.8	0	1	0	0	1	3	1	34	1	33	1	14	2	3	0	1	0	0	0	2	1
150	56	0	0	1	1	56	215	20	0	0	0	38	1	22	0	0	0	6	1	1	0	0	0	2	0	98	1	32	1	0	0	5	1	0	0	0	0	2	0	118	1	25	0	5.3	2	5.3	1	1	0
151	84	1	1	0	3	75	3114	24	0	1	0	44	1	31	1	0	0	2	0	1	0	0	0	2	0	30	1	33	1	0	0	1.8	0	1	0	0	0	2	0	81	1	38	1	10	2	1.9	0	1	0
152	78	1	0	0	1	69	3159	15	0	0	0	88	0	25	0	0	0	2	0	0	0	0	0	0	0															111	0	44	1	0	0	3.8	0	1	0
153	55	0	0	1	1	50	1882	20	0	0	0	26	1	45	1	0	0	11	2	1	0	0	1	3	2	39	1	36	1	31	2	10.6	2	1	0	0	1	3	3	63	1	37	1	20	2	11	2	1	0
154	78	1	0	0	1	75	1080		0	0	0	30	1	28	0	0	0	2	0	0	0	0	0	0	0	129	1	32	1	0	0	1.8	0	0	0	0	0	1	0	125	1	34	1	0	0	2.8	0	1	0
155	67	1	1	1	2	67	232	10	0	0	0	13	1	10	0	0	0	8	1	0	0	0	0	1	0	104	0	14	0	0	0	8	1	0	0	0	0	1	0
156	81	1	1	1	2	74	2279	20	0	0	0																													44	1	24	0	5.7	2	7.2	1	1	0
157	65	0	1	1	1	65	75	35	0	0	0	60	1	25	0	0	0	16	2	1	0	0	0	2	1	22	0	32	1	10	2	12	2	1	1	0	0	4	2	22	0	33.7	1	8.9	2	17	2	1	1
158	87	1	1	1	1	87	142	16	0	0	0	42	1	16	0	32	2	7	1	0	1	0	0	2	2	36	1	18	0	32	2	6	1	0	1	0	0	2	2	35	0	23.7	0	30	2	6	1	1	1
159	73	0	0	1	1	73	112	24	0	1	1	29	1	40	1	6	2	12	2	0	0	0	0	1	2	79	0	40	1	5	2	10	2	0	0	0	0	1	2	71	1	34.8	1	8	2	6.9	1	1	0
160	75	1	1	1	1	70	1650	35	0	1	0	20	1	37	1	0	0	7	1	1	1	0	0	4	0	20	0	38	1	0	0	6	1	0	1	0	0	3	0	113	0	44	1	0	0	5.5	1	1	1
[truncated: 14 more columns]

## Sheet: for validation
no	age	age_group	sex	ipmn_type	subject	age_first	initial_size	pancreatitis	dm	dm_exacerbation	dmstate	days_ct_surgery	ct_const	ct_size	ct_size_group	ct_nodule	ct_nodule_group	ct_mpd	ct_mpd_group	ct_wall	ct_mpdchange	ct_lymph	ct_growth	ct_wf	ct_hs	days_mr_surgery	mr_const	mr_size	mr_size_group	mr_nodule	mr_nodule_group	mr_mpd	mr_mpd_group	mr_wall	mr_mpdchange	mr_lymph	mr_growth	mr_wf	mr_hs	days_us_surgery	us_const	us_size	us_size_group	us_nodule	us_nodule_group	us_mpd	us_mpd_group	us_wall	us_mpdchange
161	78	1	1	0	1	65	15	0	0	0	0	11	1	33	1	0	0	2.2	0	0	0	0	1	2	0	218	0	39	1	0	0	1.6	0	0	0	0	1	2	0	104	0	36.8	1	0	0	1.3	0	1	0
162	74	1	0	1	1	74	63	0	0	0	0	54	1	63	1	0	0	15	2	0	0	0	0	1	1	68	0	58	1	0	0	12	2	0	0	0	0	1	1	62	0	61	1	0	0	11	2	0	0
163	57	0	0	0	1	47	30	0	0	0	0	6	1	39	1	0	0	3	0	0	0	0	1	2	0	142	0	45	1	0	0	2.7	0	0	0	0	1	2	0	245	0	47	1	0	0	1.6	0	1	0
164	82	1	0	1	1	77	20	0	1	0	1	131	1	25	0	0	0	10	2	0	0	0	0	0	1	80	1	24	0	0	0	10	2	0	0	0	0	0	1	56	1	24.8	0	0	0	10.3	2	1	0
165	69	1	0	1	1	53	20	0	0	0	0	78	1	21	0	0	0	6	1	1	0	0	0	2	0	24	1	30.6	1	0	0	5.5	1	0	0	0	0	2	0	40	1	24	0	4.2	1	5	1	1	0
166	83	1	0	1	3	73	-	0	0	0	0	83	1	18	0	0	0	10	2	0	0	0	0	0	1	108	0	22	0	0	0	9.6	1	0	0	0	0	1	0	76	0	19.2	0	0	0	9.9	1	0	0
167	76	1	1	1	2	68	9	0	0	0	0	19	1	20	0	0	0	5.1	1	0	0	0	0	1	0	156	0	23	0	0	0	5	1	0	0	0	0	1	0	110	0	21	0	0	0	3.5	0	0	0
168	72	1	1	0	1	62	18	0	1	0	1	6	1	35	1	0	0	4	0	0	0	0	1	3	0	125	0	36	1	0	0	3	0	0	0	0	1	3	0	348	0	34	1	0	0	3.1	0	0	0
169	80	1	0	2	1	80	-	0	0	0	0	40	1	15	1	20	2	11	2	0	1	0	0	2	2	33	0	15	0	20	2	11	2	0	1	0	0	1	2	13	0	15	1	15	2	12	2	1	1
170	49	0	1	1	2	43	7	0	0	0	0	47	1	10	0	0	0	7	1	0	0	0	0	1	0	291	0	23	0	0	0	7	1	0	0	0	0	1	0	104	0	24	0	0	0	7.2	1	1	0
171	74	1	0	1	1	74	37	0	0	0	0	83	1	36	1	4	1	6	1	1	0	0	0	4	0	89	0	37	1	9	2	4	0	0	0	0	0	1	1	69	1	37	1	9	2	4.6	0	1	0
172	49	0	0	1	3	41	5	0	0	0	0	109	1	12	0	0	0	10	2	0	0	0	0	0	1	150	0	11	0	0	0	10	2	0	0	0	0	0	1	56	0	18.7	0	0	0	9.7	1	1	0
173	74	1	0	1	1	73	18	1	0	0	0	129	1	19	0	0	0	8	1	1	0	0	0	2	0	64	0	21	0	0	0	7	1	0	0	0	0	1	0	182	0	20	0	0	0	5.3	1	1	0
174	71	1	0	1	1	69	22	0	0	0	0	16	1	45	1	9	2	2	0	1	0	0	0	2	1	195	0	48	1	0	0	2	0	0	0	0	0	1	0	495	0	32	1	0	0	3.6	0	1	0
175	65	1	0	0	1	64	30	0	0	0	0	35	1	29	0	0	0	4.8	0	0	0	0	0	0	0	19	1	35	1	0	0	4.8	0	0	0	0	0	1	0	78	0	28	0	0	0	5	1	0	0
176	79	1	0	0	3	79	36	0	0	0	0	106	1	36	1	0	0	2	0	0	0	0	0	1	0	65	0	43	1	0	0	2	0	0	0	0	0	1	0	82	1	30	1	0	0	2.1	0	1	0
177	77	1	0	1	1	67	22	0	1	0	1	32	1	35	1	0	0	5	1	0	0	0	0	2	0	36	0	34	1	0	0	5	1	0	0	0	0	2	0	457	0	40	1	0	0	4.2	0	0	0
178	74	1	0	1	1	66	32	0	0	0	0	1	1	59	1	0	0	7	1	1	0	0	0	3	0	144	0	60	1	0	0	7	1	0	0	0	0	2	0	132	1	60	1	0	0	5.6	1	1	0
179	76	1	0	1	1	76	22	0	0	0	0	60	1	22	0	9	1	5	1	0	0	0	0	2	0	20	0	28	0	7	2	5	1	1	0	0	0	2	1	160	0	20	0	0	0	4.9	0	1	0
180	70	1	1	0	3	61	32	0	1	0	1	59	0	37	1	0	0	2	0	0	0	0	0	1	0	233	0	44	1	0	0	2	0	0	0	0	0	1	0	203	0	50	1	0	0	2.5	0	0	0
181	71	1	0	0	1	69	25	0	0	0	0	104	1	25	0	13	2	4	0	1	0	0	0	1	1	404	0	25	0	0	0	4	0	1	0	0	0	1	0	184	1	21	0	6.6	2	3.5	0	1	0
182	74	1	0	2	1	74	30	0	1	0	1	68	1	30	1	25	2	11	2	1	0	0	0	3	2	85	1	30	1	25	2	11	2	1	0	0	0	3	2	57	1	32	1	20	2	11	2	1	0
[truncated: 14 more columns]
